# Supplementary material for: Ellagic Acid Improves Antioxidant Capacity and Intestinal Barrier Function of Heat-Stressed Broilers via Regulating Gut Microbiota
Source: Animals (Basel). 2022 May 4;12(9):1180. doi: 10.3390/ani12091180 (PMC9131128; doi:10.3390/ani12091180)
Supplement: Supplementary file 1 [file animals-12-01180-s001.zip]

Archive with 1 entries (1 files):
- animals-1663173-SI.pdf
